# Supplementary material for: Unveiling Conserved Molecular Pathways of Intramuscular Fat Deposition and Shared Metabolic Processes in Semitendinosus Muscle of Hereford, Holstein, and Limousine Cattle via RNA-Seq Analysis
Source: Genes (Basel). 2025 Aug 21;16(8):984. doi: 10.3390/genes16080984 (PMC12385640; doi:10.3390/genes16080984)
Supplement: Supplementary file 1 [file genes-16-00984-s001.zip]

Archive with 1 entries (1 files):
- genes-3716074-supplementary.pdf
